# Supplementary material for: Novel Roles of Nestin in Postnatal Root Formation
Source: Dent J (Basel). 2025 Mar 4;13(3):113. doi: 10.3390/dj13030113 (PMC11941000; doi:10.3390/dj13030113)
Supplement: Supplementary file 1 [file dentistry-13-00113-s001.zip]

Archive with 1 entries (1 files):
- dentistry-3325116-supplementary.pdf
